# Supplementary material for: Workforce impact of emergency department boarding
Source: Health Aff Sch. 2025 Jul 4;3(8):qxaf134. doi: 10.1093/haschl/qxaf134 (PMC12342924; doi:10.1093/haschl/qxaf134)
Supplement: qxaf134_Supplementary_Data [file qxaf134_supplementary_data.zip]

Archive with 4 entries (4 files):
- COI_Kuhn.docx
- norton coi_disclosure 2025.docx
- Appendix A.docx
- coi_disclosure_KES.docx
